# Supplementary material for: Estimation of the Production Economic Consequences of Stopping Partial Depopulation in Broiler Production
Source: Animals (Basel). 2022 Jun 11;12(12):1521. doi: 10.3390/ani12121521 (PMC9219520; doi:10.3390/ani12121521)
Supplement: Supplementary file 1 [file animals-12-01521-s001.zip]

Archive with 1 entries (1 files):
- animals-1725209-supplementary.xlsx
