# Supplementary material for: Estimation of the Production Economic Consequences of Stopping Partial Depopulation in Broiler Production
Source: Animals (Basel). 2022 Jun 11;12(12):1521. doi: 10.3390/ani12121521 (PMC9219520; doi:10.3390/ani12121521)
Supplement: Supplementary file 1 [file animals-12-01521-s001.zip › animals-1725209-supplementary.xlsx]

## Sheet: costs
	2009	2010	2011	2012	2013	2014	2015	2016	2017	2018	SD	DISTRIBUTION
Meat revenue (eurocents/kg lw)	81.4839	80.2568	90.7081	91.4563	95.1365	89.2591	89.6064	86.2791	83.4344	86.7907	4.702	87.4411
Livestock value change	-0.753987	2.03404	-0.684717	1.03103	-0.705722	1.63208	-0.640108	1.15325	0.575964	-0.135785	0.9837	0.64
Day old chicks (eurocents per bird)					33.3739	33.0967	32.5193	31.5204	31.134	31.0192	1.5136	-33.6909
Variable costs (eurocents/kg lw)
Feed	-48.851	-50.914	-59.1852	-61.7172	-62.4663	-58.0699	-53.6936	-51.3489	-48.8912	-49.9772	4.076	-54.6153
Energy (warming)	-1.47867	-1.89637	-1.82924	-1.96064	-2.39755	-2.08252	-1.24194	-0.989107	-0.91598	-1.14747	0.5086	-1.59395
Energy (not warming)	-0.769743	-0.647142	-0.74917	-0.85434	-0.92172	-0.860696	-0.908742	-1.04725	-1.04401	-1.22175	0.1679	-0.90246
Health	-1.99355	-2.18167	-1.93011	-1.98491	-1.83099	-1.84459	-1.75546	-1.87424	-2.00519	-2.01239	0.12121	-1.94131
Manure disposal	-0.569329	-0.557399	-0.743895	-0.465179	-0.482253	-0.582328	-0.64193	-0.710894	-0.577757	-0.493156	0.08058	-0.579137
Work (third parts)	-0.655879	-0.846676	-0.902471	-0.849425	-0.933795	-0.8997	-0.862051	-1.07197	-1.12514	-1.24858	0.16789	-0.93957
Other variable costs	-1.12504	-0.894339	-0.805317	-0.847262	-0.782229	-0.739513	-0.626608	-0.836627	-0.734455	-0.768068	0.13122	-0.81595
Labour	-4.01264	-3.20342	-2.92107	-3.01719	-2.41719	-2.28486	-2.43245	-2.3328	-2.16317	-2.13019	0.5054	-2.84493
Fixed costs (€/m2)
Depreciation
Building	-6.02776	-5.89747	-5.52896	-6.19519	-5.33658	-5.24533	-5.91441	-6.11431	-6.55356	-5.83284	0.4017	-5.86464
Tools and installation	-1.37409	-1.57069	-1.7663	-2.16972	-2.12724	-2.4681	-2.23681	-2.49745	-2.7358	-2.41308	0.4379	-2.13593
Others	-0.178397	-0.187062	-0.161576	-0.213426	-0.235022	-0.244854	-0.240948	-0.305707	-0.39985	-0.285276	0.06483	-0.253263
Interests
Building	-0.635347	-1.07467	-1.61397	-2.01055	-1.88458	-1.77576	-2.11668	-2.52483	-2.86115	-2.2326	0.6545	-1.87301
Tools and installation	-0.254608	-0.242452	-0.302251	-0.289489	-0.325931	-0.464133	-0.481494	-0.544384	-0.616996	-0.486588	0.10827	-0.395567
Livestock	-0.42046	-0.399061	-0.418695	-0.406756	-0.418972	-0.464517	-0.350446	-0.405337	-0.485881	-0.425031	0.03654	-0.419516
Others	-0.0580757	-0.0538617	-0.0533086	-0.0646434	-0.080783	-0.0917197	-0.0865846	-0.106546	-0.133455	-0.0998177	0.022118	-0.084589
Cost of ground and structure	-1.92884	-2.84656	-2.71432	-2.79663	-3.1864	-2.83203	-2.91891	-2.82471	-3.04743	-2.9619	0.3368	-2.80577
Cost of tools	-0.810442	-0.811837	-0.962238	-1.01743	-0.823493	-0.927799	-1.08147	-1.07138	-1.2833	-1.03749	0.13207	-0.99861
Other fixed costs	-0.918867	-1.18285	-1.35168	-1.27568	-1.21033	-1.67737	-1.85662	-1.76306	-1.86575	-1.67463	0.2697	-1.48427
Full dataset at : https://lv.vlaanderen.be/sites/default/files/attachments/vee_rekeningen_versie_2018_1.xlsx
